# Supplementary material for: Humoral Responses Elicited after a Fifth Dose of SARS-CoV-2 mRNA Bivalent Vaccine
Source: Viruses. 2023 Sep 15;15(9):1926. doi: 10.3390/v15091926 (PMC10535273; doi:10.3390/v15091926)
Supplement: Supplementary file 1 [file viruses-15-01926-s001.zip]

Archive with 1 entries (1 files):
- viruses-2577178-supplementary.pdf
